# Supplementary material for: Neuroinvasive and neurovirulent potential of SARS-CoV-2 in the acute and post-acute phase of intranasally inoculated ferrets
Source: PLoS One. 2025 Apr 7;20(4):e0311449. doi: 10.1371/journal.pone.0311449 (PMC11975070; doi:10.1371/journal.pone.0311449)
Supplement: S1 Data — (XLSX) [file pone.0311449.s001.xlsx]

## Sheet: Alzheimer type 2 astrocytes
Animal	Slide	Group	Counted cells	Area (um^2)	mm^2	cells/mm^2		Control	Positive cells/mm^2
V20-1049	12	Day 7	247	4.63989e+07	463.989	0.53234		V22-141	0.0312501
V23-209	11	Control	21	5.93603e+07	593.603	0.0353772		V23-209	0.0353772
V23-210	11	Control	39	74585082	745.851	0.0522893		V23-210	0.0522893
V20-1046	11	Day 7	363	8.76873e+07	876.873	0.413971
V20-1047	12	Day 12	488	8.96881e+07	896.881	0.544108		D21
V22-141	13	Control	30	9.59998e+07	959.998	0.0312501		V20-1038	0.26019
V20-1040	12	Day 21	366	1.01235e+08	1012.35	0.361534		V20-1039	0.169349
V20-1039	12	Day 21	177	1.04518e+08	1045.18	0.169349		V20-1040	0.361534
V20-1038	13	Day 21	277	1.06461e+08	1064.61	0.26019
V20-1048	10	Day 7	270	4.21958e+07	421.958	0.639874		D7
								V20-1046	0.413971
								V20-1047	0.544108
								V20-1048	0.639874
								V20-1049	0.53234
