# Supplementary material for: Neuroinvasive and neurovirulent potential of SARS-CoV-2 in the acute and post-acute phase of intranasally inoculated ferrets
Source: PLoS One. 2025 Apr 7;20(4):e0311449. doi: 10.1371/journal.pone.0311449 (PMC11975070; doi:10.1371/journal.pone.0311449)
Supplement: S2 Data — (XLSX) [file pone.0311449.s002.xlsx]

## Sheet: #IBA1
Animal	Count Feline	Count Edwin			#	Averages			Control	GL	GCL
1 GCL	3.8	3.4	V20-1049		Animal #	GL	GCL		V22-141	5.6	3.7
1 GL	5.8	4.6			V20-1049	5.2	3.6		V23-209	2.7	3.9
2 GCL	4.2	3.2	V21-141		V22-141	5.6	3.7		V23-210	3.7	2.3
2 GL	6.6	4.6			V20-1040	8.9	5.9
3 GCL	7.2	4.6	V20-1040		V20-1039	5	3.8		D21
3 GL	12	5.8			V23-210	3.7	2.3		V20-1038	8.9	5.9
4 GCL	4.4	3.2	V20-1039		V20-1048	4.4	2.7		V20-1039	5	3.8
4 GL	6.2	3.8			V20-1038	6.2	2.7		V20-1040	8.9	5.9
5 GCL	2.6	2	V23-210		V20-1047	7.1	5.3
5 GL	4	3.4			V23-209	2.7	3.9		D7
6 GCL	2.6	2.8	V20-1048		V20-1046	8.5	5.4		V20-1046	8.5	5.4
6 GL	5.6	3.2							V20-1047	7.1	5.3
7 GCL	3	2.4	V20-1038						V20-1048	4.4	2.7
7 GL	8.2	4.2							V20-1049	5.2	3.6
8 GCL	6.4	4.2	V20-1047
8 GL	10	4.2
9 GCL	4.8	3	V23-209
9 GL	3.8	1.6
10 GCL	7	3.8	V20-1046
10 GL	12.4	4.6

## Sheet: %IBA1
Control		%IBA/HPF					Control	GL	GCL
V22-141		Olfactory bulb	Animal #	GL	GCL		V22-141	3.05466	2.34122
V23-210		1	V20-1049	4.14322	2.52866		V23-209	1.5076	2.43516
V23-209		2	V22-141	3.05466	2.34122		V23-210	1.75262	3.0529
		3	V20-1040	4.33494	3.8523
D7		4	V20-1039	2.87764	2.57668		D21
V20-1049		5	V23-210	1.75262	3.0529		V20-1038	4.016	3.21756
V20-1048		6	V20-1048	3.42244	2.54278		V20-1039	2.87764	2.57668
V20-1047		7	V20-1038	4.016	3.21756		V20-1040	4.33494	3.8523
V20-1046		8	V20-1047	3.62304	2.87032
		9	V23-209	1.5076	2.43516		D7
D21		10	V20-1046	3.988	3.61828		V20-1046	3.988	3.61828
V20-1040							V20-1047	3.62304	2.87032
V20-1039							V20-1048	3.42244	2.54278
V20-1038							V20-1049	4.14322	2.52866

## Sheet: % per #
	%				#				% per #
	Animal #	GL	GCL		Animal #	GL	GCL		Control	GL	GCL
	V20-1049	4.14322	2.52866		V20-1049	5.2	3.6		V23-210	0.473681	1.32735
	V22-141	3.05466	2.34122		V22-141	5.6	3.7		V23-209	0.55837	0.6244
	V20-1040	4.33494	3.8523		V20-1040	8.9	5.9		V22-141	0.545475	0.632762
	V20-1039	2.87764	2.57668		V20-1039	5	3.8
	V23-210	1.75262	3.0529		V23-210	3.7	2.3		D7
	V20-1048	3.42244	2.54278		V20-1048	4.4	2.7		V20-1049	0.796773	0.702406
	V20-1038	4.016	3.21756		V20-1038	6.2	2.7		V20-1048	0.777827	0.94177
	V20-1047	3.62304	2.87032		V20-1047	7.1	5.3		V20-1047	0.510287	0.54157
	V23-209	1.5076	2.43516		V23-209	2.7	3.9		V20-1046	0.469176	0.670052
	V20-1046	3.988	3.61828		V20-1046	8.5	5.4
									D21
									V20-1040	0.487072	0.652932
									V20-1039	0.575528	0.678074
									V20-1038	0.647742	1.19169
