# Supplementary material for: Neuroinvasive and neurovirulent potential of SARS-CoV-2 in the acute and post-acute phase of intranasally inoculated ferrets
Source: PLoS One. 2025 Apr 7;20(4):e0311449. doi: 10.1371/journal.pone.0311449 (PMC11975070; doi:10.1371/journal.pone.0311449)
Supplement: S3 Data — (XLSX) [file pone.0311449.s003.xlsx]

## Sheet: #IBA1
		White matter			Grey Matter			Hippocampus			Grey matter
Animal #		Average Feline	Average Edwin		Average Feline	Average Edwin		Average Feline	Average Edwin		D21 animals
1	V20-1048-7	10.2	6.6		3.4	3.6					V20-1038	V20-1039	V20-1040
2	V20-1046-9	9	6		5.4	5		3.2	3.4		3.96667	2.23333	3.4		3.2
3	V20-1048-9	11.8	8		4.2	3.6					D7 animals
4	V23-210-10R	13	5.8		5.4	4		1.6	1.4		V20-1046	V20-1047	V20-1048	V20-1049
5	V20-1046-8	10.2	5.8		5.6	3.8					4.5	4.53333	3.7	2.7	3.85833
6	V20-1046-10	11.6	6.6		3.8	3.4		1.4	1.6		Control
7	V20-1040-9	12.2	8.2		2.4	2.2					V23-209	V23-210	V22-141
8	V23-210-8R	9.4	3.8		3.2	3		1.5	1.25		2.9	3.93333	4.45		3.76111
9	V20-1039-11	10.2	6.8		2.4	2.6		2	1.6
10	V20-1039-10	7.6	5.4		1.6	2		5	4.6		White matter
11	V20-1047-8	8.8	7.4		4	3.6					D21 animals
12	V20-1047-9	12.2	9.6		5.6	4.8		3.8	4		V20-1038	V20-1039	V20-1040
13	V20-1038 - 11	8	5.8		4.8	4.2		1	1.33333		8.6	7.06667	8.9		8.18889
	V20-1048-8							1.6	2		D7 animals
15	V20-1049-10	7.4	6.8		3	2.8		2.6	2.8		V20-1046	V20-1047	V20-1048	V20-1049
16	V20-1040-10	8.6	7		3.6	3.4		1.8	2		8.2	10	9.15	7.03333	8.59583
17	V20-1039 - 9	6.4	6		2.4	2.4					Control
18	V23-209-10L	10.2	5.8		2.2	2		1	0.6		V23-209	V23-210	V22-141
19	V20-1040-11	9.8	7.6		5	3.8		2.4	3		7.75	7.76667	9.7		8.40556
20	V23-210-7R	8.8	5.8		4.4	3.6
21	V20-1038 - 12	10.4	6.4		3.8	3.6		3.6	3.6		Hippocampus - CA1
22	V20-1038 - 13	11.8	9.2		3.8	3.6		2	1.6		D21 animals
23	V23-209-9L	8.6	6.4		3.6	3.8		1.33333	1.33333		V20-1038	V20-1039	V20-1040
24	V20-1049-8	6.8	6		2.6	3.4					2.18889	3.3	2.3		2.5963
25	V20-1047-10	12.4	9.6		4.8	4.4		4	3		D7 animals
26	V20-1049-9	8	7.2		3.8	4		3	2.4		V20-1046	V20-1047	V20-1048	V20-1049
27	V22-141 8L	9.6	5.8		4.6	3.6		2.33333	0.666667		2.4	3.7	1.8	2.7	2.65
28	V22-141 9L	15	8.4		5.2	4.4		5.2	2.8		Control
											V23-209	V23-210	V22-141
											1.06667	1.4375	2.75		1.75139

## Sheet: #GFAP
Unblinded			# of the animal	Area	Average Feline	Average Edwin		# of the animal	Area	Average Feline	Average Edwin		# of the animal	Area	Average Feline	Average Edwin			Grey matter
1	V23-210-7R		1	GM	3	2		2	HIP - CA1	15.5	10		1	WM	12.6	9.8			D21 animals
2	V20-1046-9		2	GM	1.6	1.8		3	HIP - CA1	6.2	3.4		2	WM	11.8	8.8			V20-1038	V20-1039	V20-1040
3	V20-1040-11		3	GM	1	0.4		5	HIP - CA1	5.8	4.2		3	WM	7.6	6.2			0.166667	0.466667	1.1		0.577778
4	V20-1047-8		4	GM	0.8	1		6	HIP - CA1	11	7.33333		4	WM	11.2	12			D7 animals
5	V20-1048-9		5	GM	0.8	0.6		7	HIP - CA1	5.8	4.6		5	WM	8.6	10			V20-1046	V20-1047	V20-1048	V20-1049
6	V23-209-9L		6	GM	0.8	0.6		8	HIP - CA1	10	7.4		6	WM	14	14.2			0.7	1.4	0.9	0.9	0.975
7	V20-1039-11		7	GM	0.8	0.6		9	HIP - CA1	17.2	13		7	WM	14	11.6			Control
8	V20-1047-10		8	GM	3.6	2.6		10	HIP - CA1	4.6	4.4		8	WM	13.4	12.4			V23-209	V23-210	V22-141
9	V20-1047-9		9	GM	0.2	0.2		12	HIP - CA1	9	7.6		9	WM	12.4	12.2			0.85	1.9	0.45		1.06667
10	V20-1038-13		10	GM	0	0		13	HIP - CA1	14.6	9		10	WM	10.8	6.8
11	V20-1039-9		11	GM	0.8	0.6		14	HIP - CA1	8	6.6		11	WM	11.2	10			White matter
12	V20-1049-10		12	GM	1.2	0.6		16	HIP - CA1	16.2	10		12	WM	10	7.6			D21 animals
13	V20-1040-10		13	GM	0.4	0.8		17	HIP - CA1	16.8	11		13	WM	14	10.2			V20-1038	V20-1039	V20-1040
14	V23-209-10L		14	GM	1	1		18	HIP - CA1	9.4	5.8		14	WM	12.6	9.4			7.73333	10	9.36667		9.03333
15	V20-1046-8		15	GM	0	0		20	HIP - CA1	9.6	5.2		15	WM	14.4	10			D7 animals
16	V23-210-10R		16	GM	2.2	0.6	scalebar in picture	21	HIP - CA1	9.6	6.8		17	WM	8	5.4			V20-1046	V20-1047	V20-1048	V20-1049
17	V20-1038-12		17	GM	0	0.4		24	HIP - CA1	20	12.8		18	WM	9	6.4			10.2667	12.2667	8.4	10.3667	10.325
18	V20-1038-11		18	GM	0.2	0.4		26	HIP - CA1	11.6	6.6		19	WM	8.4	9.2			Control
19	V23-210-8R		19	GM	2.2	1.4		27	HIP - CA1	9.33333	6		20	WM	7.4	5.8			V23-209	V23-210	V22-141
20	V20-1039-10		20	GM	0	0		28	HIP - CA1	16.8	13.6		21	WM	8.2	8.4			12.55	10	14.85		12.4667
21	V20-1046-10		21	GM	0.6	0.2							22	WM	13.2	10.4
22	V20-1049-8		22	GM	1.6	0.8							23	WM	10.4	8.8			Hippocampus - CA1
23	V20-1048-7		23	GM	1.6	1							24	WM	10.2	10.8			D21 animals
24	V20-1049-9		24	GM	0.6	0.6							25	WM	8.8	9.4			V20-1038	V20-1039	V20-1040
25	V20-1040-9		25	GM	2.4	1.6							26	WM	5.2	7.4			10.2667	6.3	8.3		8.28889
26	V20-1048-8		26	GM	0.8	0.6							27	WM	17.8	13.8			D7 animals
27	V22-141 8L		27	GM	0.2	0							28	WM	15	12.8			V20-1046	V20-1047	V20-1048	V20-1049
28	V22-141 9L		28	GM	1.4	0.2													10.475	11.9	7.05	12.35	10.4437
																			Control
																			V23-209	V23-210	V22-141
																			8.23333	13.1	11.4333		10.9222

## Sheet: %IBA1
Control		Blinded #	Animal #	WM	GM	HIP-CA1		Control	WM	GM	HIP-CA1
V22-141		1	V20-1048-7	1.6247	2.44978			V23-210	1.16433	1.54045	0.245885
V23-210		2	V20-1046-9	1.4114	2.34482	1.87746		V23-209	1.15963	1.40975	0.22548
V23-209		3	V20-1048-9	2.15022	2.7023			V22-141	2.63071	0.80655	0.373907
		4	V23-210-10R	1.53182	2.60916	0.24292
D7		5	V20-1046-8	4.70256	1.43452			D7
V20-1049		6	V20-1046-10	1.44096	1.63184	0.67572		V20-1049	1.33819	1.72085	1.47306
V20-1048		7	V20-1040-9	1.85402	2.48628			V20-1048	1.88746	2.57604	1.49842
V20-1047		8	V23-210-8R	0.7603	0.59476	0.24885		V20-1047	2.20771	3.53075	2.36631
V20-1046		9	V20-1039-11	1.3956	1.511	0.55562		V20-1046	2.51831	1.80373	1.27659
		10	V20-1039-10	1.20764	1.31806	2.23622
D21		11	V20-1047-8	1.31176	2.5216			D21
V20-1040		12	V20-1047-9	2.80206	4.4728	3.55744		V20-1040	1.61318	2.23836	1.03187
V20-1039		13	V20-1038 - 11	0.91118	1.7328	0.574		V20-1039	1.25382	1.35591	1.39592
V20-1038		14	V20-1048-8			1.49842		V20-1038	1.25438	1.44584	1.00504
		15	V20-1049-10	1.3253	1.7611	0.88488
		16	V20-1040-10	1.37208	1.95524	0.95524
		17	V20-1039 - 9	1.15822	1.23868
		18	V23-209-10L	0.81468	0.72062	0.11416
		19	V20-1040-11	1.61344	2.27356	1.1085
		20	V23-210-7R	1.20086	1.41744
		21	V20-1038 - 12	1.23908	1.76192	2.06976
		22	V20-1038 - 13	1.61288	0.8428	0.37136
		23	V23-209-9L	1.50458	2.09888	0.3368
		24	V20-1049-8	1.40996	1.44344
		25	V20-1047-10	2.5093	3.59786	1.17518
		26	V20-1049-9	1.27932	1.958	2.06124
		27	V22-141 8L	1.42866	0.87928	0.177433
		28	V22-141 9L	3.83276	0.73382	0.57038

## Sheet: %GFAP
Control			Unblinded		WM	GM	HIP_CA1		Control	WM	GM	HIP-CA1
V21-141			1	V23-210-7R	5.96192	0.12636			V23-210	3.6613	0.129967	4.17122
V23-210			2	V20-1046-9	2.95572	0.11978	6.60248		V23-209	4.73552	0.02947	5.20637
V23-209			3	V20-1040-11	1.55112	0.05766	0.94668		V22-141	4.05906	7e-05	3.9399
			4	V20-1047-8	2.68068	0.0722
D7			5	V20-1048-9	1.1621	0.06854	0.49414		D7
V20-1049			6	V23-209-9L	7.15008	0.02858	5.58147		V20-1049	3.12771	0.016	3.39611
V20-1048			7	V20-1039-11	2.88248	0.00926	0.63334		V20-1048	1.18923	0.0644933	0.97748
V20-1047			8	V20-1047-10	3.667	0.1406	0.91168		V20-1047	2.93675	0.0725933	3.92487
V20-1046			9	V20-1047-9	2.46256	0.00498	6.93806		V20-1046	2.96983	0.0462267	4.00693
			10	V20-1038-13	2.17284	0.00012	0.5389
D21			11	V20-1039-9	2.80764	0.04278			D21
V20-1040			12	V20-1049-10	1.17674	0.00962	1.32112		V20-1040	1.78007	0.122667	2.74253
V20-1039			13	V20-1040-10	1.59504	0.01262	4.53838		V20-1039	2.33182	0.0173467	1.28147
V20-1038			14	V23-209-10L	2.32096	0.03036	4.83128		V20-1038	1.29232	0.00200667	1.43437
			15	V20-1046-8	3.3154	0.0002
			16	V23-210-10R		0.01764	4.17122
			17	V20-1038-12	0.7422	0.0022	3.28044
			18	V20-1038-11	0.96192	0.0037	0.483767
			19	V23-210-8R	1.36068	0.2459
			20	V20-1039-10	1.30534	0	1.9296
			21	V20-1046-10	2.63836	0.0187	1.41138
			22	V20-1049-8	5.34342	0.02544
			23	V20-1048-7	1.4209	0.10948
			24	V20-1049-9	2.86296	0.01294	5.4711
			25	V20-1040-9	2.19404	0.29772
			26	V20-1048-8	0.9847	0.01546	1.46082
			27	V22-141 8L	4.66864	0.00014	0.953867
			28	V22-141 9L	3.44948	0	6.92594

## Sheet: % per # IBA1
	#					%					% per #
	Control	WM	GM	HIP-CA1		Control	WM	GM	HIP-CA1		Control	WM	GM	HIP-CA1
	V23-210	7.75	2.9	1.06667		V23-210	1.16433	1.54045	0.245885		V23-210	0.150236	0.531191	0.230517
	V23-209	7.76667	3.93333	1.4375		V23-209	1.15963	1.40975	0.22548		V23-209	0.149309	0.358411	0.156856
	V22-141	9.7	4.45	2.75		V22-141	2.63071	0.80655	0.373907		V22-141	0.271207	0.181247	0.135966
	D7					D7					D7
	V20-1049	3.46667	4.5	2.4		V20-1049	1.33819	1.72085	1.47306		V20-1049	0.386017	0.38241	0.613775
	V20-1048	3.7	4.53333	3.7		V20-1048	1.88746	2.57604	1.49842		V20-1048	0.510124	0.568244	0.404978
	V20-1047	5.2	3.7	1.8		V20-1047	2.20771	3.53075	2.36631		V20-1047	0.424559	0.954258	1.31462
	V20-1046	2.7	2.7	2.7		V20-1046	2.51831	1.80373	1.27659		V20-1046	0.932706	0.668047	0.472811
	D21					D21					D21
	V20-1040	8.6	4.13333	2.18889		V20-1040	1.61318	2.23836	1.03187		V20-1040	0.187579	0.541539	0.471413
	V20-1039	7.06667	2.13333	3.3		V20-1039	1.25382	1.35591	1.39592		V20-1039	0.177427	0.635584	0.423006
	V20-1038	8.9	3.66667	2.3		V20-1038	1.25438	1.44584	1.00504		V20-1038	0.140942	0.39432	0.436974

## Sheet: % per # GFAP
	#					%						#/%
	Control	WM	GM	HIP-CA1		Control	WM	GM	HIP-CA1		Control	WM	GM	HIP-CA1
	V23-210	12.55	0.85	8.23333		V23-210	3.6613	0.129967	4.17122		V23-210	0.291737	0.152902	0.506626
	V23-209	10	1.9	13.1		V23-209	4.73552	0.02947	5.20637		V23-209	0.473552	0.0155105	0.397433
	V22-141	14.85	0.45	11.4333		V22-141	4.05906	7e-05	3.9399		V22-141	0.273337	0.000155556	0.344598
	D7					D7					D7	WM	GM	HIP-CA1
	V20-1049	10.2667	0.7	10.475		V20-1049	3.12771	0.016	3.39611		V20-1049	0.304647	0.0228571	0.324211
	V20-1048	12.2667	1.4	11.9		V20-1048	1.18923	0.0644933	0.97748		V20-1048	0.0969484	0.0460667	0.0821412
	V20-1047	8.4	0.9	7.05		V20-1047	2.93675	0.0725933	3.92487		V20-1047	0.349613	0.0806593	0.556719
	V20-1046	10.3667	0.9	12.35		V20-1046	2.96983	0.0462267	4.00693		V20-1046	0.286478	0.051363	0.324448
	D21					D21					D21	WM	GM	HIP-CA1
	V20-1040	7.73333	0.166667	10.2667		V20-1040	1.78007	0.122667	2.74253		V20-1040	0.230181	0.736	0.26713
	V20-1039	10	0.466667	6.3		V20-1039	2.33182	0.0173467	1.28147		V20-1039	0.233182	0.0371714	0.203408
	V20-1038	9.36667	1.1	8.3		V20-1038	1.29232	0.00200667	1.43437		V20-1038	0.13797	0.00182424	0.172816
